# Supplementary material for: Purification and characterization of a noble thermostable algal starch liquefying alpha-amylase from Aeribacillus pallidus BTPS-2 isolated from geothermal spring of Nepal
Source: Biotechnol Rep (Amst). 2020 Nov 1;28:e00551. doi: 10.1016/j.btre.2020.e00551 (PMC7674295; doi:10.1016/j.btre.2020.e00551)
Supplement: Supplementary file 1 [file mmc1.zip › Data Profile.xml]

<?xml version="1.0" encoding="UTF-8" standalone="no"?><data:data><datasets><author>timipara@ku.edu.np</author><type>0</type><dataset><value>1</value><reason>Data will be made available on request</reason><comments/></dataset></datasets></data:data>
